# Supplementary material for: Macrophage-Derived Exosomal MALAT1 Induced by Hyperglycemia Regulates Vascular Calcification Through miR-143-3p/MGP Axis in Cultured Vascular Smooth Muscle Cells and Diabetic Rat Carotid Artery
Source: Cells. 2025 Dec 15;14(24):1995. doi: 10.3390/cells14241995 (PMC12731768; doi:10.3390/cells14241995)
Supplement: Supplementary file 1 [file cells-14-01995-s001.zip]

Archive with 1 entries (1 files):
- cells-3966062-supplementary.pdf
